# Supplementary material for: Correlation Between Radiographic and MRI Posterior Tibial Slope Measurement on a Pediatric Population
Source: J Clin Med. 2025 Dec 22;15(1):64. doi: 10.3390/jcm15010064 (PMC12786420; doi:10.3390/jcm15010064)
Supplement: Supplementary file 1 [file jcm-15-00064-s001.zip]

Archive with 1 entries (1 files):
- jcm-4032968-supplementary.pdf
